# Supplementary material for: Synthesis, Photo- and Electroluminescence of New Polyfluorene Copolymers Containing Dicyanostilbene and 9,10-Dicyanophenanthrene in the Main Chain
Source: Materials (Basel). 2023 Aug 12;16(16):5592. doi: 10.3390/ma16165592 (PMC10456789; doi:10.3390/ma16165592)
Supplement: Supplementary file 1 [file materials-16-05592-s001.zip]

Archive with 1 entries (1 files):
- materials-2540697-supplementary.pdf
